# Supplementary material for: Pre-implementation adaptation of suicide safety planning intervention using peer support in rural areas
Source: Front Health Serv. 2023 Dec 22;3:1225171. doi: 10.3389/frhs.2023.1225171 (PMC10766826; doi:10.3389/frhs.2023.1225171)
Supplement: Supplementary file 1 [file Table1.xlsx]

## Sheet: FRAME tracking
		PROCESS										RATIONALE
	Describe the adaptation/modification	When?	Planned?	Who decided?	Ultimate decision	What modified?	Context mod?	Level of delivery?	Content mod?	Fidelity consistent?	CC components? - not relevant	Goal of mod?	Sociopolitical	Org/Setting	Provider	Recipient	Additional notes/explanation as needed
1	intervention can be delivered by peers in the community instead of healthcare professionals in healthcare settings	Pre-implementation/planning/pilot	Planned/Proactive adaption					Network System/Community	n/a	Unknown		Increase reach or engagement	Funding or Resource Allocation/Availability
				Community members		Context	Personnel					Improve fit with recipients	Societal/Cultural Norms
				Provider			Setting					Improve effectiveness/outcomes
				Other (describe below)	x
				research team (which included community members)	^ mark only one ^		usually delivered by healthcare professionals, now to be delivered by peers (personnel). Usually delivered in healthcare settings, now will be delivered in community settings such as churches, veteran organizations, or through state suicide prevention hotlines (setting)									if other, describe here:
2	• For the following steps, they must fit the Veteran’s life situation including housing, social connections, physical ability, interests, transportation, and income: o List distractions they can use by themselves (internal coping strategies) o List people to call or places to go for distraction	Pre-implementation/planning/pilot	Planned/Proactive adaption	Community members	x	Training and Evaluation		Individual practitioner	n/a	Fidelity Consistent/Core elements or functions preserved		Improve fit with recipients				Other (describe below)
				Other (describe below)								To address cultural factors
				Provider								Improve effectiveness/outcomes
				researchers	^ mark only one ^		if applicable, specify here:									if other, describe here: all of the above
3	Peers can also have written handouts on some facts about rationale for safety planning and other visual information like the risk curve, but do not need this	Pre-implementation/planning/pilot	Planned/Proactive adaption	Community members	X	Content	n/a	Individual practitioner	Tailoring/tweaking/refining	Fidelity Consistent/Core elements or functions preserved		Improve feasibility		Time constraints	Previous Training and Skills	Cognitive capacity	This modification was intended so that both the provider (peer) could ensure the same information was being delivered to all Veterans even if they felt less comfortable delivering this more "technical" information, and also so the Veteran having suicidal thoughts would have another way to recall the information in print after the encounter, because during these periods, they can have diminished c…
				Other (describe below)								Improve effectiveness/outcomes				Crisis or emergent circumstances
				Provider
				researchers	^ mark only one ^		if applicable, specify here:									if other, describe here:
4	Veteran’s recent suicidal crisis can be received in any format including written, text message, verbal in person, or verbal via telephone call. Peer can ask clarifying to better understand.	Pre-implementation/planning/pilot	Planned/Proactive adaption	Community members	X	Content	n/a	Individual practitioner	Tailoring/tweaking/refining	Fidelity Consistent/Core elements or functions preserved		Improve feasibility				Access to resources
				Other (describe below)								Improve fit with recipients
				Provider
				researchers	^ mark only one ^		if applicable, specify here:									if other, describe here:
5	Adding a line for follow-up contact with the Veteran to the bottom of the safety plan should happen if safe and clear choice, depending on how peer-to-peer safety planning is implemented.	Pre-implementation/planning/pilot	Planned/Proactive adaption	Community members		Content	n/a	Network System/Community	Adding elements or modules	Fidelity Consistent/Core elements or functions preserved		Increase satisfaction				Other (describe below)	This change would be up to the individual peer practitioner but would only occur if the community / network within which they were practicing had structures and processes set up to support follow up, thus we categorized this change first and foremost at the network/community level.
				Other (describe below)	X							Improve effectiveness/outcomes
				Provider
				if other, describe here: researchers	^ mark only one ^		if applicable, specify here:									if other, describe here: Veteran's feelings of connection to others during a time of crisis/difficulty
6
				if other, describe here:	^ mark only one ^		if applicable, specify here:									if other, describe here:
7
				if other, describe here:	^ mark only one ^		if applicable, specify here:									if other, describe here:
8
				if other, describe here:	^ mark only one ^		if applicable, specify here:									if other, describe here:
9
				if other, describe here:	^ mark only one ^		if applicable, specify here:									if other, describe here:
10
				if other, describe here:	^ mark only one ^		if applicable, specify here:									if other, describe here:
11
				if other, describe here:	^ mark only one ^		if applicable, specify here:									if other, describe here:
12
				if other, describe here:	^ mark only one ^		if applicable, specify here:									if other, describe here:
13
				if other, describe here:	^ mark only one ^		if applicable, specify here:									if other, describe here:
14
				if other, describe here:	^ mark only one ^		if applicable, specify here:									if other, describe here:
15
				if other, describe here:	^ mark only one ^		if applicable, specify here:									if other, describe here:

## Sheet: when
When did the modification occur?
Pre-implementation/planning/pilot
Implementation
Scale up
Maintenance/Sustainment
1. Pre-implementation/ planning/pilot - prior to the formal beginning of the planned implementation
2. Implementation
3. Scale up - efforts to scale up/spread the intervention beyond the initial implementation site (e.g., to other regions, communities, or organizations)
4. Maintenance/Sustainment - beginning after initial supports or funding are withdrawn, or using the “2 years after implementation” rule of thumb

## Sheet: planned
Were adaptions planned?
Planned/Proactive adaption
Planned/Reactive adaption
Unplanned/Reactive modification
1. Proactive - a process of planned adaptation ideally as early as possible in the implementation process. Occurs through a planning process that identifies ways to maximize fit and implementation success while minimizing disruption of the intervention
2. Reactive - less systematic, occur during the course of program implementation, often due to unanticipated obstacles. often occur in an impromptu manner, in reaction to constraints or challenges that are encountered; may or may not be aligned with the elements of the intervention that make it effective. Note that iteration can accommodate unanticipated challenges, e.g., during the “Act” portion…

## Sheet: who decided
WHO participated in the decision to modify
Political leaders					X
Funder
Organizational unit/team
Tx developer/purveyor
Administrator(s)
Tx team
Provider
Program staff
Community members
Coalition
Recipient
CLARO research team
Other (describe below)
Optional: Indicate who made the ultimate decision
____________________________________________
1. Team – healthcare team, organizational unit
2. Individual practitioner/ facilitator — the individual who delivers the intervention
3. Non-program staff — e.g., front desk staff schedule fewer sessions than indicated in protocol; contractors
4. Administration — Leadership within the organization
5. Program developer/ purveyor — intervention/treatment developer or expert
6. Researcher — researcher or team that leads a research effort
7. Treatment/Intervention team — treatment team (often smaller than team listed above, which may comprise all providers within an organizational unit). This focuses on the smaller team that delivers care
8. Community members - individual stakeholders in the community who may or may not ultimately receive the intervention
9. Recipients - individuals with the identified problem or risk factor who are the planned recipients of the intervention
10. Coalition of stakeholders — implementation team or advisory board that includes stakeholders from multiple stakeholders
11. Unknown/unspecified
Optional: Include a specifier to indicate who made the ultimate decision

## Sheet: what modified
WHAT is modified?
Content
Context
Training and Evaluation
Implementation and scale-up activities
1. Content - Modifications made to content itself, or that impact how aspects of the treatment are delivered
2. Contextual - Modifications made to the way the overall treatment is delivered
3. Training and Evaluation - Modifications made to the way that staff are trained in or how the intervention is evaluated
4. Implementation and scale-up activities - Modifications to the strategies used to implement or spread the intervention

## Sheet: context mod
Contextual modifications are made to which of the following?
Format
Setting
Personnel
Population
n/a
1. Format: use this rating if changes are made to the format of treatment delivery (e.g. a treatment originally designed to be used one-on-one that is now delivered in a group format)
2. Setting: use this rating if the treatment is being delivered in a different setting (e.g. a treatment originally designed to be used in a mental health setting that is now delivered in primary care)
3. Personnel: use this rating if the treatment is being delivered by different personnel (e.g. a treatment originally designed to be administered by a psychologist that is now delivered by a psychiatric nurse or clergy)
4. Population: use this rating if the treatment that was SPECIFICALLY DEVELOPED to target a particular population is being delivered to a different population than originally intended (e.g., if an intervention developed for adults is now being delivered to older adults or teens; or if an intervention for borderline personality disorder is being delivered to individuals with PTSD).
Note the following examples for clarification:
- Delivering a treatment to a Hispanic/Latino individual that wasn't originally designed with a particular ethnic group in mind: Context, population
- Delivering a treatment to a Hispanic/Latino population that was originally specifically designed for African Americans: context, population.
- Delivering a treatment that wasn't originally designed with a particular ethnic group in mind, but modifying it to accommodate cultural or language differences: content, population, at the group level of delivery (content may also be addressed though tailoring, see below).
- Delivering a treatment to a Hispanic/Latino population that was originally designed for African Americans, and ALSO modifying the treatment itself to accommodate cultural or language differences: context, population, delivered at the group level of delivery, AND content, group (tailoring, see below).
[note—if a context-level modification is made, it is also possible that a content-level modification was also made, but that’s not always the case. So sometimes 2 modifications would be made—such as:
Delivering a treatment in Spanish to some (but not all) Hispanic/Latino clients/patients that was originally specifically designed for African Americans: 1) context, population, cohort (individuals that share the same characteristics) 2) Content, tailoring (language)]; if other adaptations are made to address cultural differences, the goal of improving fit—to address culture would apply.

## Sheet: level of delivery
At what LEVEL OF DELIVERY (for whom/what is the modification made?)
Individual
Target Intervention Group
Cohort
Individual practitioner
Clinic/unit level
Organization
Network System/Community
Individual-individual patient or recipient: use this code if the clinician states that they modify the EBP for a particular patient (e.g. simplifying language if a patient has cognitive issues or if language barriers exist; cultural modifications for an individual consumer)
1. Target Intervention Group (e.g., all individuals with the problem that is being targeted)
2. Cohort/individuals that share a particular characteristic (e.g., individuals who do not speak the language in which the intervention was originally developed), all individuals with the target problem plus a specific comorbidity, individuals with lower levels of literacy, new mothers with the target problem)
3. Individual practitioner — an individual makes the adaptation/modification for all individuals with whom they work
4. Clinic/unit level — an entire unit or clinic makes a modification (e.g., limiting the number of meetings/sessions; changing the format of an intervention)
5. Organization — the full organization makes the modification/adaptation
6. Network System/Community (e.g., VA healthcare system, County or Community that is implementing)

## Sheet: content mod
What is the NATURE of the content modification?
Tailoring/tweaking/refining
Integrating parts of the intervention into another framework
Integrating another treatment into EBP
Removing/skipping core modules or components
Lengthening/extending (pacing/timing)
Shortening/condensing (pacing/timing)
Adjusting the order of intervention modules or segments
Adding elements or modules
Loosening structure
Repeating elements or modules
Substituting intervention modules or segments
Spreading-breaking up session content over multiple sessions
Departing from the intervention (“drift”) followed by a return to protocol within the encounter
Drift from protocol without returning
n/a
1. Tailoring/tweaking/refining: the clinician describes a change to the intervention that leaves all of the major intervention principles and techniques intact (e.g. modifying language, creating somewhat different versions of handouts or homework assignments, cultural adaptations)
If you would like to specify that the tailoring was a cultural adaptation, a separate “1C” code can be used to differentiate it from other forms of tailoring.
2. Integrating intervention into another framework: the clinician indicates, or it is apparent, that another treatment approach is the starting point, but elements of the intervention are brought into the treatment (e.g. selecting particular intervention elements or modules to use in the context of another treatment
3. Integrating another treatment into EBP: the clinician indicates, or it is apparent, that the intervention is the starting point, but that they are also using aspects of different therapeutic approaches or EBP’s in their treatment (e.g. integrating an empty chair exercise into a standard “CBT for Depression” treatment protocol). To use this code for interview data, the strategy or treatment sho…
4. Removing/skipping core modules or components: the clinician indicates that their baseline or standard treatment is based on the EBP, but notes that they are dropping particular elements of the EBP. Note that this code may be used if interventions (e.g., agenda setting) or modules (e.g., the Cognitive Processing Therapy safety module) are intentionally left out
5. Lengthening/extending (pacing/timing): the clinician reports spending a longer amount of time than prescribed by the manual to complete the intervention or intervention sessions (whether due to changed spacing between sessions, or longer sessions, more sessions, or spending more time on one or more modules or concepts)
6. Shortening/condensing (pacing/timing): the clinician reports spending a shorter amount of time than normal to complete the intervention or intervention sessions (whether due to changed spacing between sessions, or shortening sessions, offering fewer sessions, or going through particular modules or concepts more quickly without skipping material)
a. If material is skipped in the context of shortened or abbreviated sessions, then this would qualify as two modifications (both “Removing/skipping” and “Shortening/condensing,” e.g. shortening a protocol from 12 to 8 sessions by both condensing material and skipping some materials/interventions entirely).
7. Adjusting the order of intervention modules or segments: the clinician indicates that they have presented intervention modules or concepts in a different order than originally described in the manual, regardless of the reason (e.g. if the clinician deemed the patient not ready for a particular module, or if the clinician wanted to cover other material that seemed especially relevant to the pat…
8. Adding elements or modules: the clinician indicates that they inserted additional distinct materials or areas of focus consistent with the fundamentals of the intervention(e.g. a therapist doing CBT for depression who adds on a few sessions of CBT for insomnia would be coded here, but adding DBT or mindfulness modules to CBT would be “Integrating another treatment into EBP” above); or modules …
9. Loosening structure: If a clinician indicates that they don’t always structure a session as prescribed in the manual but still believe that the intervention is the starting point from which they work, this code is appropriate (e.g., if they say they don’t use the formal structure, but still endorse the use of Cognitive Therapy throughout the session; or if they say they allow a brief period of…
10. Repeating: If a module or intervention that is normally prescribed once during a protocol is done more than once, this code should be applied. For example, if one session of breathing re-training is prescribed, but a clinician later repeats this intervention, “repeating” would be coded. If no mention is made regarding implications for the length of the session or protocol, no assumptions shou…
11. Substituting: A module or activity is replaced with something that is different in substance (e.g., replacing a module on condom use with one on abstinence in an HIV prevention program).
12. Spreading-breaking up session content over multiple sessions; e.g., a 1-session intervention gets broken up into 2 sessions
13. Departing from the intervention (“drift”) followed by a return to protocol within the encounter; e.g., moving from CBT to supportive therapy for 10 minutes or more, then getting back to the protocol
14. Drift from protocol without returning (e.g., start using another intervention); e.g., stop using CBT, do supportive therapy or another approach for the rest of the session; stop discussing lifestyle changes in a diabetes prevention intervention before module is complete and discussing contraception for the remainder of the meeting

## Sheet: CC components
Which components of collaborative care are involved?
Mark regardless of whether the modification is fidelity consistent or inconsistent
Patient identification and diagnosis using valid instruments
Engage patient in integrated care program with a collaborative care team
Provide evidence-based treatment through regularly updated biopsychosocial treatment plan
Systematic follow-up, treatment adjustment, and relapse prevention using pop-based registry
Communication and care coordination among providers, family, and referrals to other resources
Systematic psychiatric case review and consultation
Program oversight (support/supervision) and quality improvement
Regardless of whether modifications are fidelity-consistent or inconsistent, document which core intervention components (if any) were involved. For collaborative care, the core components are as follows:
-Patient identification and diagnosis using valid instruments -modifications related to screening for behavioral health problems using valid instruments; diagnosing behavioral health problems and related conditions; and using valid measurement tools to assess and document baseline symptom severity
- Engage patient in integrated care program with a collaborative care team -modifications related to introducing the collaborative care team and engaging the patient in integrated care program, which includes initiation of patient tracking in a population-based registry
- Provide evidence-based treatment through regularly updated biopsychosocial treatment plan -modifications related to developing and regularly updating a biopsychosocial treatment plan; providing patient and family education about symptoms, treatments, and self-management skills; providing evidence-based counseling (e.g., Motivational Interviewing, Behavioral Activation) and psychotherapy (e.g., …
- Systematic follow-up, treatment adjustment, and relapse prevention using pop-based registry -modifications related to use of a population-based registry to systematically follow all patients, which includes proactively reaching out to patients who do not follow-up; monitoring treatment response at each contact with valid outcome measures; monitoring treatment side effects and complications; ide…
- Communication and care coordination among providers, family, and referrals to other resources - modifications related to coordinating and facilitating effective communication among providers; engaging and supporting family and signifi­cant others as clinically appropriate; and facilitating and tracking referrals to specialty care, social services, and community-based resources
- Systematic psychiatric case review and consultation - modifications related to regular (e.g., weekly) psychiatric caseload review on patients who are not improving, which includes providing speci­fic recommendations for additional diagnostic work-up, treatment changes, or referrals as well as providing psychiatric assessments for challenging patients in-person or via telemedicine
- Program oversight (support/supervision) and quality improvement - modifications related to administrative support and supervision for the program, clinical support and supervision for program, and routine examination of provider- and program-level outcomes (e.g., clinical outcomes, quality of care, patient satisfaction) for quality improvement

## Sheet: fidelity
Relationship to fidelity/core functions?
Fidelity Consistent/Core elements or functions preserved
Fidelity Inconsistent/Core elements or functions changed
Unknown
Look to manual and fidelity tools for guidance about proscribed and essential elements. In their absence, determinations for coding should be in conjunction with someone who knows the protocol/literature/theory well, or after a review of theory and research
For collaborative care, our reference fidelity tool is: https://aims.uw.edu/sites/default/files/CollaborativeCarePrinciplesAndComponents_2014-12-23.pdf
-Fidelity-consistent modifications- preserve core elements/functions of a treatment that are needed for the intervention to be effective
-Fidelity-inconsistent modifications - alter the intervention in a manner that fails to preserve its core elements/functions.
- Unknown -use when there is no theory or evidence to inform a decision about whether an element is core vs. peripheral.

[truncated: 5 more sheets: goal of mod, sociopolitical, org setting, provider, recipient]
